# Supplementary material for: Genome-Wide Analysis of WUSCHEL-Related Homeobox Gene Family in Sacred Lotus (Nelumbo nucifera)
Source: Int J Mol Sci. 2023 Sep 18;24(18):14216. doi: 10.3390/ijms241814216 (PMC10531982; doi:10.3390/ijms241814216)
Supplement: Supplementary file 1 [file ijms-24-14216-s001.zip]

Archive with 1 entries (1 files):
- ijms-2559298-SI.pdf
